# Supplementary material for: Effect of motion-graphic video-based training on the performance of operating room nurse students in cataract surgery in Iran: a randomized controlled study
Source: J Educ Eval Health Prof. 2023 Nov 28;20:34. doi: 10.3352/jeehp.2023.20.34 (PMC11009010; doi:10.3352/jeehp.2023.20.34)
Supplement: Supplementary file 1 [file jeehp-20-34-dataset1.csv]

code	group	term	age	gender	average	marital	pre_Q1	pre_Q2	pre_Q3	pre_Q4	pre_Q5	pre_Q6	pre_Q7	pre_Q8	pre_Q9	pre_Q10	pre_Q11	pre_Q12	pre_Q13	pre_Q14	pre_Q15	pre_Q16	pre_Q17	pre_Q18	pre_Q19	pre_Q20	pre_Q21	pre_Q22	pre_Q23	pre_Q24	pre_Q25	pre_Q26	pre_Q27	pre_Q28	pre_Q29	pre_Q30	post_Q1	post_Q2	post_Q3	post_Q4	post_Q5	post_Q6	post_Q7	post_Q8	post_Q9	post_Q10	post_Q11	post_Q12	post_Q13
1	1	8	23	1	18.45	1	2	2	1	1	0	0	0	0	0	1	0	0	0	1	0	1	1	0	1	1	1	0	0	0	0	0	1	1	1	1	2	2	1	1	1	0	0	0	1	1	2	2	1
2	1	8	23	2	17.59	1	2	2	0	0	0	0	0	0	0	0	0	1	1	1	0	0	0	0	0	0	1	0	0	0	0	0	1	1	0	1	2	2	1	1	1	0	0	0	1	1	1	2	1
3	1	8	23	1	17.71	1	2	2	1	1	0	0	1	0	1	1	0	1	1	1	1	1	1	1	1	1	1	0	1	1	1	1	1	1	1	2	2	2	1	1	1	1	1	0	1	1	2	2	1
4	1	8	22	1	17	1	2	2	0	0	1	1	0	0	1	1	1	1	1	1	0	0	0	0	1	1	1	0	1	1	0	0	1	1	0	1	2	2	0	1	1	1	0	0	1	1	1	2	1
5	1	8	24	2	15.27	1	2	2	0	0	0	0	0	0	0	0	0	0	1	1	0	0	0	0	0	0	0	0	0	0	0	0	0	1	1	0	2	2	1	0	1	0	0	0	0	0	1	1	0
6	1	8	23	1	17.66	1	2	2	1	0	1	1	0	0	1	1	0	1	1	1	1	1	1	1	1	1	1	0	0	1	0	0	1	1	1	1	2	2	1	1	1	1	0	0	1	1	1	2	1
7	1	8	22	1	16.4	1	2	2	0	0	0	0	0	0	0	0	0	0	1	1	0	0	1	0	0	0	1	0	0	0	0	0	0	1	1	1	2	2	0	0	1	0	0	0	0	1	1	2	1
8	1	8	31	1	17.46	2	2	2	0	0	0	0	0	0	0	1	0	1	1	1	0	0	1	0	0	0	0	0	0	1	0	0	0	1	1	1	2	2	1	1	1	1	0	0	1	1	1	1	1
9	1	8	23	1	17.93	1	2	2	1	1	1	1	1	0	1	1	1	1	1	1	0	1	1	1	1	1	1	0	1	1	1	1	1	1	1	2	2	2	1	1	1	1	1	0	1	1	2	2	1
10	1	8	24	1	17	1	2	2	0	1	0	1	0	0	0	1	0	1	1	1	1	0	1	0	1	0	1	0	0	1	0	0	1	1	0	1	2	2	1	1	1	1	0	0	0	1	1	1	1
11	1	6	22	2	15.63	1	2	1	0	1	1	0	0	0	0	1	0	1	0	1	0	0	0	1	0	0	1	0	0	0	0	0	1	1	0	1	2	1	1	1	1	1	0	0	0	1	1	1	1
12	1	6	20	1	15.06	1	2	1	0	0	1	0	0	0	0	1	0	1	0	1	0	0	0	0	0	1	1	0	0	0	0	0	1	1	0	1	2	1	2	2	1	1	0	0	0	1	0	1	1
13	1	6	21	1	17.39	1	2	1	1	1	1	1	0	0	0	0	0	1	1	1	1	1	1	0	1	1	0	0	0	1	0	0	1	1	1	1	2	2	2	2	2	1	0	0	1	1	1	1	1
14	1	6	20	1	18.24	2	2	2	1	1	1	0	0	0	1	1	0	1	1	1	1	1	1	1	1	1	1	0	1	1	0	1	1	1	1	2	2	2	1	2	2	1	0	0	1	1	1	1	1
15	1	6	20	2	17.48	1	2	2	1	1	1	1	0	0	0	0	0	1	0	1	0	0	0	0	0	1	1	0	1	0	0	1	1	1	1	1	2	1	1	1	1	1	0	0	0	0	1	1	1
16	1	6	21	1	16.65	1	2	1	0	0	0	0	0	0	0	1	0	1	1	1	0	0	1	0	1	1	1	0	0	0	0	0	1	1	1	1	2	1	1	1	1	1	0	0	0	1	0	1	1
17	1	6	22	1	18.32	1	2	2	1	1	1	1	0	0	0	1	1	1	1	1	0	0	1	1	1	1	1	0	1	1	0	1	1	1	1	2	2	2	2	2	2	1	0	0	1	1	1	1	1
18	1	6	22	1	15.39	2	2	1	0	0	0	0	0	0	0	0	0	1	0	1	0	0	0	0	1	0	1	0	0	0	0	0	1	1	0	1	2	1	1	1	1	1	0	0	0	0	0	1	1
19	2	8	22	2	18.85	1	2	2	1	1	1	1	0	0	1	1	1	2	1	1	1	1	0	1	1	1	2	0	1	1	1	0	1	2	1	2	2	2	2	2	2	2	2	2	2	2	2	2	2
20	2	8	32	1	18.89	1	2	2	0	1	1	1	0	0	1	1	1	2	1	1	1	1	1	0	1	1	2	0	1	1	0	0	1	1	1	2	2	2	2	1	2	1	1	2	2	2	2	2	2
21	2	8	24	1	16.87	1	2	2	0	0	1	0	0	0	0	1	0	1	0	1	0	1	1	0	1	0	1	0	0	1	0	0	1	1	1	1	2	2	2	1	2	2	1	2	2	2	2	2	2
22	2	8	21	1	18	1	2	2	1	1	1	1	0	0	0	1	1	2	1	1	1	0	0	0	0	1	1	0	0	1	0	0	1	1	1	1	2	2	2	1	2	2	1	1	2	2	2	2	2
23	2	8	23	1	16.55	1	2	2	0	0	1	0	0	0	0	0	0	2	0	0	0	0	0	0	0	0	1	0	0	1	0	0	0	1	0	1	2	2	2	1	2	1	1	1	1	1	1	2	1
24	2	8	25	1	17	1	2	2	1	1	1	0	0	0	0	1	0	1	1	1	0	1	0	0	1	0	1	0	0	1	0	0	0	1	1	1	2	2	2	1	2	1	1	1	2	2	2	2	2
25	2	8	24	1	17.03	1	2	2	1	1	1	1	0	0	1	1	0	1	1	0	1	1	0	0	1	0	1	0	0	1	1	0	1	1	1	2	2	2	2	1	2	2	1	2	2	2	2	2	2
26	2	8	23	1	16.9	1	2	2	0	0	1	0	0	0	0	1	0	1	1	0	0	0	0	0	1	0	1	0	0	1	0	0	0	1	1	1	2	2	2	1	2	1	1	1	2	2	2	2	2
27	2	8	23	1	17.02	1	2	2	0	1	1	1	0	0	0	1	0	2	1	1	1	1	1	1	1	1	2	0	1	1	1	0	1	1	1	2	2	2	2	1	2	1	1	1	2	2	2	2	2
28	2	8	25	1	16.8	1	2	2	1	0	1	0	0	0	0	0	0	1	0	0	1	0	1	0	0	0	1	0	0	1	0	0	0	1	0	1	2	2	1	1	2	1	1	1	2	2	2	2	2
29	2	6	21	1	16.7	1	2	1	0	1	0	0	0	0	0	1	0	1	0	0	1	0	1	0	0	1	1	0	1	0	0	0	1	1	0	1	2	2	1	1	2	1	1	1	1	1	2	2	2
30	2	6	20	2	15.38	1	1	1	0	0	0	0	0	0	0	0	0	1	0	0	1	0	0	0	0	0	0	0	0	1	0	0	1	1	0	1	2	2	2	2	2	1	1	1	2	1	2	2	1
31	2	6	20	1	17.52	1	2	2	1	1	1	1	0	0	1	1	0	1	1	1	1	1	1	0	1	1	1	0	1	1	1	0	1	1	0	1	2	2	1	1	2	1	1	1	2	2	1	2	2
32	2	6	21	2	15.13	1	2	1	0	0	0	0	0	0	0	0	0	0	0	0	0	0	1	0	0	1	1	0	0	0	0	0	1	1	0	0	2	2	2	2	2	2	1	1	1	2	2	2	1
33	2	6	23	1	18.09	1	2	2	1	1	1	0	0	0	1	1	0	1	1	1	1	1	1	1	1	1	1	0	1	1	1	0	0	1	0	1	2	2	1	1	2	1	1	1	2	2	2	2	2
34	2	6	22	1	16.98	1	2	2	0	0	1	0	0	0	0	0	0	1	1	1	1	0	1	0	1	0	1	0	0	1	1	0	1	1	0	1	2	2	2	2	2	1	1	1	2	2	2	2	2
35	2	6	21	1	17.01	1	2	2	0	1	1	0	0	0	0	1	0	1	0	1	1	0	1	1	1	1	1	0	1	1	0	0	1	1	0	1	2	2	1	1	2	1	1	1	2	2	2	2	2
36	2	6	20	1	14.15	1	1	1	0	0	0	0	0	0	0	1	0	0	0	1	1	0	0	0	0	0	1	0	0	1	0	0	0	1	0	1	2	2	1	1	2	1	0	1	1	1	2	2	1
[truncated: 19 more columns]
